# Supplementary material for: NeuroFusion-ViT: A Hybrid CNN–EVA Transformer Model with Cross-Attention Fusion for MRI-Based Alzheimer’s Stage Classification
Source: Diagnostics (Basel). 2026 Mar 3;16(5):754. doi: 10.3390/diagnostics16050754 (PMC12984189; doi:10.3390/diagnostics16050754)
Supplement: Supplementary file 1 [file diagnostics-16-00754-s001.zip]

Archive with 1 entries (1 files):
- diagnostics-4055527-supplementary.pdf
